# Supplementary material for: Dynamics of clonal hematopoiesis under DNA-damaging treatment in patients with ovarian cancer
Source: Leukemia. 2024 Apr 18;38(6):1378–89. doi: 10.1038/s41375-024-02253-3 (PMC11147769; doi:10.1038/s41375-024-02253-3)
Supplement: Supplementary file 2 — Arends et al_Supplementary Table S3 [file 41375_2024_2253_MOESM2_ESM.xlsx]

## Sheet: SomaticMutations_d1
Patient ID	Chr	Start	End	Ref	Alt	Gene	ExonicFunc	Refseq ID	AA Change	countRef	countAlt	VAF
4201002	chr2	25235804	25235805	TA	T	DNMT3A	frameshift substitution	NM_022552	p.T834Lfs*7	1282	163	0.1128
4201002	chr2	25245305	25245305	T	C	DNMT3A	nonsynonymous SNV	NM_022552	p.N501S	1618	55	0.0329
4201003	chr22	28687965	28687966	GC	G	CHEK2	frameshift substitution	NM_001349956	p.R456Vfs*43	1677	25	0.0147
4201004	chr17	60663304	60663304	C	T	PPM1D	stopgain	NM_003620	p.Q524X	1742	547	0.239
4202001	chr11	108353766	108353766	G	A	ATM	nonsynonymous SNV	NM_000051	p.G2891D	1542	404	0.2075
4202001	chr17	60663144	60663145	TC	T	PPM1D	frameshift substitution	NM_003620	p.P471Qfs*12	1888	72	0.0367
4202001	chr17	60663333	60663333	C	CT	PPM1D	stopgain	NM_003620	p.K535*	1986	388	0.1633
4202002	chr17	39531174	39531174	G	A	CDK12	nonsynonymous SNV	NM_015083	p.G1435E	1781	54	0.0294
4202002	chr17	60663329	60663330	CA	C	PPM1D	frameshift substitution	NM_003620	p.N533Tfs*6	1714	94	0.052
4202002	chr2	25244584	25244585	AC	A	DNMT3A	frameshift substitution	NM_022552	p.C541Lfs*110	1786	125	0.0654
4202006	chr2	25234307	25234307	G	A	DNMT3A	nonsynonymous SNV	NM_022552	p.P904L	3089	362	0.1049
4202007	chr17	60663015	60663015	G	A	PPM1D	stopgain	NM_003620	p.W427X	2496	40	0.0158
4202007	chr17	60663071	60663071	C	G	PPM1D	stopgain	NM_003620	p.S446X	3205	34	0.0105
4202007	chr17	60663144	60663145	TC	T	PPM1D	frameshift substitution	NM_003620	p.P471Qfs*12	3021	36	0.0118
4202007	chr17	60663182	60663182	C	CT	PPM1D	frameshift substitution	NM_003620	p.L484Ffs*5	2737	86	0.0305
4202007	chr17	60663269	60663270	AT	A	PPM1D	stopgain	NM_003620	p.L513*	3045	58	0.0187
4202007	chr17	60663365	60663366	GC	G	PPM1D	stopgain	NM_003620	p.L546*	3240	329	0.0921
4202007	chr19	33301851	33301851	C	CGAG	CEBPA	nonframeshift substitution	NM_001285829	p.P69_P70insS	2534	29	0.0113
4202007	chr2	25247080	25247080	A	G	DNMT3A	nonsynonymous SNV	NM_022552	p.Y365H	3378	201	0.0562
4202008	chr17	60663085	60663085	G	T	PPM1D	stopgain	NM_003620	p.E451X	2010	27	0.0133
4202008	chr2	25245318	25245318	A	C	DNMT3A	nonsynonymous SNV	NM_022552	p.C497G	2110	133	0.0593
4202008	chr22	28734506	28734506	A	C	CHEK2	stopgain	NM_001005735	p.Y72X	2430	38	0.0154
4202009	chr12	112472968	112472968	C	T	PTPN11	nonsynonymous SNV	NM_001330437	p.L261F	1690	20	0.0117
4202009	chr17	60663262	60663262	C	T	PPM1D	stopgain	NM_003620	p.Q510X	1572	77	0.0448
4202009	chr22	28695860	28695860	C	T	CHEK2	nonsynonymous SNV	NM_001349956	p.G303E	1327	18	0.0134
4202009	chr4	105242922	105242922	A	G	TET2	nonsynonymous SNV	NM_001127208	p.K1197E	1626	43	0.0258
4202010	chr17	60663143	60663144	AT	A	PPM1D	frameshift substitution	NM_003620	p.P471Qfs*12	1885	27	0.0141
4202010	chr22	28695852	28695853	TG	CA	CHEK2	nonframeshift substitution	NM_001349956	p.K306E	1791	48	0.0261
4202011	chr17	60663445	60663445	C	T	PPM1D	stopgain	NM_003620	p.Q571X	1702	63	0.0357
4202012	chr17	60663304	60663304	C	T	PPM1D	stopgain	NM_003620	p.Q524X	2631	115	0.0419
4202015	chr17	7674250	7674250	C	G	TP53	nonsynonymous SNV	NM_001126115	p.C106S	2040	38	0.0183
4202015	chr17	60663262	60663263	CA	C	PPM1D	frameshift substitution	NM_003620	p.N512Ifs*2	2609	31	0.0117
4202015	chr4	105269609	105269609	G	T	TET2	splicesite			2106	131	0.0586
4202016	chr11	108353766	108353766	G	A	ATM	nonsynonymous SNV	NM_000051	p.G2891D	1698	47	0.0269
4202016	chr2	25240423	25240423	A	C	DNMT3A	nonsynonymous SNV	NM_022552	p.F734C	2540	50	0.0193
4202017	chr2	25247688	25247688	C	G	DNMT3A	nonsynonymous SNV	NM_022552	p.W306S	3693	41	0.011
4202022	chr2	25244259	25244259	A	T	DNMT3A	nonsynonymous SNV	NM_022552	p.C583S	2968	36	0.012
4202025	chr17	60663353	60663353	A	ACTTC	PPM1D	frameshift substitution	NM_003620	p.E540Dfs*13	3041	39	0.0127
4202026	chr11	108329115	108329115	A	T	ATM	nonsynonymous SNV	NM_000051	p.D2395V	1939	178	0.0841
4202026	chr17	60663172	60663172	A	T	PPM1D	stopgain	NM_003620	p.K480X	2178	40	0.018
4202026	chr2	25240360	25240360	A	G	DNMT3A	nonsynonymous SNV	NM_022552	p.F755S	2574	30	0.0115
4202026	chr4	105237318	105237320	ACT	A	TET2	frameshift substitution	NM_001127208	p.Q1127Ifs*2	1451	19	0.0129
4202026	chr4	105275926	105275927	CA	C	TET2	frameshift substitution	NM_001127208	p.H1806Lfs*14	2145	206	0.0876
4202029	chr17	7673796	7673796	C	T	TP53	nonsynonymous SNV	NM_001126115	p.C143Y	2642	51	0.0189
4202029	chr17	60663388	60663388	C	T	PPM1D	stopgain	NM_003620	p.R552X	2970	63	0.0208
4202030	chr2	25240641	25240641	G	C	DNMT3A	stopgain	NM_022552	p.Y724X	2812	45	0.0158
4202033	chr2	25239199	25239199	A	G	DNMT3A	nonsynonymous SNV	NM_022552	p.I780T	2829	44	0.0153
4202033	chr2	25248117	25248119	CCA	C	DNMT3A	frameshift substitution	NM_022552	p.V258Gfs*5	3489	142	0.0391
4202036	chr22	28687961	28687962	CG	C	CHEK2	frameshift substitution	NM_001349956	p.R456Vfs*43	2257	35	0.0153
4202037	chr4	105235601	105235602	GC	G	TET2	frameshift substitution	NM_001127208	p.P555Qfs*6	4127	57	0.0136
4203001	chr3	142555897	142555898	AT	A	ATR	frameshift substitution	NM_001354579	p.I710Yfs*5	1648	32	0.019
4203002	chr17	60663118	60663118	C	T	PPM1D	stopgain	NM_003620	p.Q462X	2973	57	0.0188
4203002	chr17	60663388	60663388	C	T	PPM1D	stopgain	NM_003620	p.R552X	3751	148	0.038
4203004	chr2	25245284	25245285	AG	A	DNMT3A	frameshift substitution	NM_022552	p.L508Sfs*143	3689	121	0.0318
4203006	chr4	105236796	105236796	C	CT	TET2	frameshift substitution	NM_001127208	p.R953Kfs*19	3436	54	0.0155
4203008	chr2	25234374	25234374	G	T	DNMT3A	nonsynonymous SNV	NM_022552	p.R882S	3135	54	0.0169
4203008	chr22	28694073	28694073	G	A	CHEK2	nonsynonymous SNV	NM_001349956	p.R407C	2559	36	0.0139
4203009	chr8	116857266	116857266	C	T	RAD21	splicesite			2063	25	0.012
4221005	chr2	25241599	25241599	A	C	DNMT3A	nonsynonymous SNV	NM_022552	p.M682R	3173	87	0.0267
4221005	chr4	105236304	105236304	G	GA	TET2	frameshift substitution	NM_001127208	p.N789Kfs*13	3268	82	0.0245
4221008	chr17	60663475	60663475	C	T	PPM1D	stopgain	NM_003620	p.R581X	3132	69	0.0216
4221010	chr17	60663077	60663078	AT	A	PPM1D	stopgain	NM_003620	p.L450*	3725	75	0.0197
4221010	chr2	25247713	25247713	C	G	DNMT3A	nonsynonymous SNV	NM_022552	p.G298R	3981	75	0.0185
4221012	chr2	25240359	25240359	A	C	DNMT3A	nonsynonymous SNV	NM_022552	p.F755L	3881	75	0.019
4221012	chr4	105243736	105243738	AAT	A	TET2	frameshift substitution	NM_001127208	p.Y1255Rfs*12	3067	193	0.0592
4221018	chr17	7674872	7674872	T	C	TP53	nonsynonymous SNV	NM_001126115	p.Y88C	3857	61	0.0156
4221018	chr17	60663154	60663155	CT	C	PPM1D	frameshift substitution	NM_003620	p.E475Kfs*8	3360	60	0.0175
4221018	chr2	25244628	25244628	G	A	DNMT3A	stopgain	NM_022552	p.Q527X	3556	182	0.0487
4221018	chr20	58909366	58909366	G	A	GNAS	nonsynonymous SNV	NM_001077489	p.R186H	2847	77	0.0263
4221019	chr2	197402110	197402110	T	C	SF3B1	nonsynonymous SNV	NM_012433	p.K700E	2530	148	0.0553
4221020	chr2	25235771	25235771	C	CTT	DNMT3A	frameshift substitution	NM_022552	p.D845Kfs*9	2994	53	0.0174
4221022	chr2	25235792	25235792	T	C	DNMT3A	nonsynonymous SNV	NM_022552	p.N838D	3634	39	0.0106
4221022	chr2	25245281	25245281	A	G	DNMT3A	nonsynonymous SNV	NM_022552	p.F509S	4578	82	0.0176
4221023	chr17	7675205	7675205	T	G	TP53	nonsynonymous SNV	NM_001126115	p.Q4P	3695	42	0.0112
4221025	chr5	132640781	132640811	AATCTCTTGCACATGCTCTGGTTGAGTAAGT	A	RAD50	nonframeshift substitution	NM_005732	p.S1244_E1251del	3346	544	0.1398
4221029	chr2	25247623	25247623	C	A	DNMT3A	nonsynonymous SNV	NM_022552	p.V328F	4898	62	0.0125
4221032	chr17	43070958	43070958	C	T	BRCA1	nonsynonymous SNV	NM_007297	p.M1605I	2683	29	0.0107
4221036	chr2	25243936	25243936	G	A	DNMT3A	nonsynonymous SNV	NM_022552	p.P633L	4500	120	0.026
4202018	chr17	7673802	7673802	C	T	TP53	nonsynonymous SNV	NM_001126115	p.R141H	4518	95	0.0206
4202018	chr17	60663203	60663203	T	A	PPM1D	stopgain	NM_003620	p.L490X	3645	896	0.1973
4202013	chr17	60656823	60656825	TTC	T	PPM1D	frameshift substitution	NM_003620	p.S415Yfs*18	2124	26	0.0121
4202013	chr2	25247685	25247685	G	A	DNMT3A	nonsynonymous SNV	NM_022552	p.P307L	4663	109	0.0228
4202013	chr20	32435100	32435100	G	A	ASXL1	stopgain	NM_001363734	p.W735X	3565	37	0.0103
4202013	chr20	32436721	32436721	A	T	ASXL1	stopgain	NM_001363734	p.K1276X	4009	127	0.0307
4202014	chr4	54733166	54733166	G	A	KIT	nonsynonymous SNV	NM_000222	p.D820N	2391	99	0.0398
4202035	chr17	60663137	60663137	C	G	PPM1D	stopgain	NM_003620	p.S468X	4018	172	0.0411
4202035	chr17	60663182	60663182	C	CT	PPM1D	frameshift substitution	NM_003620	p.L484Ffs*5	3944	45	0.0113
4202035	chr17	60663242	60663242	C	G	PPM1D	stopgain	NM_003620	p.S503X	3932	112	0.0277
4202035	chr17	60663262	60663262	C	CA	PPM1D	frameshift substitution	NM_003620	p.N512Kfs*16	4089	114	0.0271
4202035	chr21	43094667	43094667	T	G	U2AF1;U2AF1L5	nonsynonymous SNV	NM_001025203	p.Q157P	3521	623	0.1503
4202035	chr22	28695809	28695809	G	A	CHEK2	nonsynonymous SNV	NM_001349956	p.T320I	4691	391	0.0769
4202035	chr22	28725337	28725337	C	T	CHEK2	nonsynonymous SNV	NM_001349956	p.R117K	3579	170	0.0453
4202035	chr22	28725338	28725338	T	TC	CHEK2	frameshift substitution	NM_001349956	p.R117Efs*6	3531	160	0.0433
4202035	chr4	105234191	105234192	AG	A	TET2	frameshift substitution	NM_001127208	p.Y85Ifs*10	2393	1675	0.4118
4207004	chr17	60663009	60663010	TC	T	PPM1D	frameshift substitution	NM_003620	p.P426Hfs*5	3334	341	0.0928
4207004	chr17	60663251	60663252	CT	C	PPM1D	frameshift substitution	NM_003620	p.V507Sfs*7	3995	293	0.0683
4207004	chr17	60663333	60663334	CT	C	PPM1D	frameshift substitution	NM_003620	p.F534Lfs*5	5019	69	0.0136
4207004	chr17	60663388	60663388	C	T	PPM1D	stopgain	NM_003620	p.R552X	5255	161	0.0297
4207004	chr2	25247109	25247110	TG	T	DNMT3A	frameshift substitution	NM_022552	p.H355Tfs*52	3909	1280	0.2467
4207005	chr13	32333334	32333334	A	T	BRCA2	nonsynonymous SNV	NM_000059	p.Q619L	2785	34	0.0121
4207005	chr17	60663262	60663262	C	CA	PPM1D	frameshift substitution	NM_003620	p.N512Kfs*16	3443	545	0.1369
4207005	chr17	60663326	60663336	CAACAAACTTT	C	PPM1D	frameshift substitution	NM_003620	p.T532Kfs*4	4225	99	0.0229
4207005	chr17	60663337	60663337	A	T	PPM1D	stopgain	NM_003620	p.K535X	4234	101	0.0233
4207005	chr22	28695816	28695816	A	G	CHEK2	nonsynonymous SNV	NM_001349956	p.C318R	4122	43	0.0103
4207008	chr2	25247121	25247121	C	CA	DNMT3A	frameshift substitution	NM_022552	p.C351Lfs*42	4829	77	0.0157
4207008	chr22	28687961	28687962	CG	C	CHEK2	frameshift substitution	NM_001349956	p.R456Vfs*43	3757	76	0.0198
4207009	chr17	7675085	7675085	C	T	TP53	nonsynonymous SNV	NM_001126115	p.C44Y	2796	29	0.0103
4207015	chr17	60663077	60663078	AT	A	PPM1D	stopgain	NM_003620	p.L450*	4770	117	0.0239
4207015	chr17	60663336	60663337	TA	T	PPM1D	frameshift substitution	NM_003620	p.R536Gfs*3	5414	109	0.0197
4207015	chr17	60663388	60663388	C	T	PPM1D	stopgain	NM_003620	p.R552X	5641	138	0.0239
4220001	chr2	25247595	25247595	G	C	DNMT3A	stopgain	NM_022552	p.S337X	4189	96	0.0224
4220002	chr11	108365350	108365350	G	T	ATM	nonsynonymous SNV	NM_000051	p.V3005L	4474	55	0.0121
4220002	chr17	60663168	60663168	C	A	PPM1D	stopgain	NM_003620	p.C478X	4569	77	0.0166
4220002	chr17	60663170	60663171	CT	C	PPM1D	frameshift substitution	NM_003620	p.A481Pfs*2	4289	401	0.0855
4220002	chr17	60663379	60663379	A	T	PPM1D	stopgain	NM_003620	p.K549X	4447	912	0.1702
4220002	chrX	130015981	130015981	G	A	BCORL1	nonsynonymous SNV	NM_001184772	p.G1070D	5049	76	0.0148
4220004	chr7	5978692	5978692	G	C	PMS2	nonsynonymous SNV	NM_001322008	p.Q621E	2791	818	0.2267
4220005	chr17	60663015	60663015	G	A	PPM1D	stopgain	NM_003620	p.W427X	3040	273	0.0824
4220005	chr17	60663066	60663067	CT	C	PPM1D	frameshift substitution	NM_003620	p.F445Sfs*6	3987	48	0.0119
4220005	chr17	60663077	60663078	AT	A	PPM1D	stopgain	NM_003620	p.L450*	4035	69	0.0168
4220005	chr17	60663182	60663183	CT	C	PPM1D	stopgain	NM_003620	p.L484*	4032	53	0.013
4220005	chr17	60663262	60663262	C	CA	PPM1D	frameshift substitution	NM_003620	p.N512Kfs*16	3913	275	0.0656
4220005	chr17	60663344	60663345	CA	C	PPM1D	stopgain	NM_003620	p.L538*	4521	107	0.0231
4220005	chr2	25240672	25240672	G	C	DNMT3A	nonsynonymous SNV	NM_022552	p.S714C	4651	174	0.0357
4222008	chr17	7673764	7673764	C	T	TP53	nonsynonymous SNV	NM_001126115	p.E154K	3903	67	0.0169
4222008	chr17	60663272	60663272	T	A	PPM1D	stopgain	NM_003620	p.L513X	3954	54	0.0135
4222009	chr3	142550233	142550233	C	T	ATR	nonsynonymous SNV	NM_001354579	p.V895M	3553	51	0.0142
4222006	chr4	105261813	105261813	T	A	TET2	nonsynonymous SNV	NM_001127208	p.Y1337N	1940	53	0.0266
4222005	chr1	46272519	46272519	T	C	RAD54L	nonsynonymous SNV	NM_001370766	p.I228T	2765	30	0.0107
4221032	chr17	60663077	60663078	AT	A	PPM1D	stopgain	NM_003620	p.L450*	3145	32	0.0101
